# Supplementary material for: The Tumor Microenvironment Drives Intrahepatic Cholangiocarcinoma Progression
Source: Int J Mol Sci. 2022 Apr 10;23(8):4187. doi: 10.3390/ijms23084187 (PMC9032805; doi:10.3390/ijms23084187)
Supplement: Supplementary file 1 [file ijms-23-04187-s001.zip]

Archive with 1 entries (1 files):
- ijms-1643243-supplementary Table S1.xlsx
