# Supplementary material for: The Tumor Microenvironment Drives Intrahepatic Cholangiocarcinoma Progression
Source: Int J Mol Sci. 2022 Apr 10;23(8):4187. doi: 10.3390/ijms23084187 (PMC9032805; doi:10.3390/ijms23084187)
Supplement: Supplementary file 1 [file ijms-23-04187-s001.zip › ijms-1643243-supplementary Table S1.xlsx]

## Sheet: MMP13
		Gapdh				MMP13
	Sample	Ct	Ct	mean	sd	Ct	Ct	mean	sd
	10	20.54	20.54	20.54	0.1	23.21	23.21	23.0833	0.170098
		20.64	20.64			23.15	23.15
		20.44	20.44			22.89	22.89
	11	18.49	18.49	18.58	0.0793725	22.9	22.9	23.05	0.134536
		18.64	18.64			23.09	23.09
		18.61	18.61			23.16	23.16
	12	22.24	22.24	22.1267	0.133167	24.66	24.66	24.8367	0.210792
		22.16	22.16			24.78	24.78
		21.98	21.98			25.07	25.07
	14	19.02	19.02	18.7267	0.269506	23.67	23.67	23.6933	0.0493288
		18.49	18.49			23.66	23.66
		18.67	18.67			23.75	23.75
	15	18.2	18.2	18.24	0.0360555	22.44	22.44	22.4267	0.0907377
		18.25	18.25			22.51	22.51
		18.27	18.27			22.33	22.33
	22	17.76	17.76	17.7033	0.0602771	21.4	21.4	21.36	0.0608276
		17.71	17.71			21.29	21.29
		17.64	17.64			21.39	21.39
	23	15.73	15.73	15.67	0.06	20.63	20.63	20.52	0.134536
		15.67	15.67			20.56	20.56
		15.61	15.61			20.37	20.37
	24	17.12	17.12	16.97	0.15	21.79	21.79	21.8467	0.15308
		16.97	16.97			22.02	22.02
		16.82	16.82			21.73	21.73
	25	17.52	17.52	17.5233	0.0650641	22.4	22.4	22.3567	0.0450925
		17.46	17.46			22.31	22.31
		17.59	17.59			22.36	22.36
													Mean ΔCt vehicle
													4.74267
			GAPDH	MMP13	ΔCt	x	SD ΔCt	2-ΔCt	ΔΔCt	2-ΔΔCt
Vehicle	Xeno Gp2 8	14	18.7267	23.6933	4.96667	0.350196	0.591774	0.0319804	0.224	0.856188
	Xeno Gp2 11	15	18.24	22.4267	4.18667	0.275372	0.524759	0.0549146	-0.556	1.47019
	Xeno Gp2 5	23	15.67	20.52	4.85	0.439318	0.66281	0.034674	0.107333	0.928302
	Xeno Gp2 6	24	16.97	21.8467	4.87667	0.171291	0.413873	0.034039	0.134	0.911301
	Xeno Gp2 7	25	17.5233	22.3567	4.83333	0.182775	0.427522	0.0350769	0.0906667	0.939089
Crenigacestat	Xeno Gp1 17	10	20.54	23.0833	2.54333	0.125289	0.353961	0.171546	-2.19933	4.59267
	Xeno Gp1 18	11	18.58	23.05	4.47	0.272672	0.522181	0.0451228	-0.272667	1.20804
	Xeno Gp1 19	12	22.1267	24.8367	2.71	0.328659	0.573288	0.15283	-2.03267	4.0916
	Xeno Gp1 9	22	17.7033	21.36	3.65667	0.0944183	0.307276	0.0792928	-1.086	2.12285
		Mean	SD	SEM
	Vehicle	1.02101	0.253115	0.113196	0.0276571
	Crenigacestat	3.00379	1.60298	0.801492

## Sheet: ACTA2
		Gapdh				ACTA2
	Sample	Ct	Ct	media	sd	Ct	Ct	media	sd
	10	20.54	20.54	20.54	0.1	23.66	23.66	23.4567	0.277909
		20.64	20.64			23.57	23.57
		20.44	20.44			23.14	23.14
	11	18.49	18.49	18.58	0.0793725	23.2	23.2	23.1767	0.0251661
		18.64	18.64			23.15	23.15
		18.61	18.61			23.18	23.18
	12	22.24	22.24	22.1267	0.133167	24.3	24.3	24.2267	0.064291
		22.16	22.16			24.2	24.2
		21.98	21.98			24.18	24.18
	14	19.02	19.02	18.7267	0.269506	22.17	22.17	22.1667	0.0152753
		18.49	18.49			22.15	22.15
		18.67	18.67			22.18	22.18
	15	18.2	18.2	18.24	0.0360555	22.19	22.19	22.1567	0.0305505
		18.25	18.25			22.13	22.13
		18.27	18.27			22.15	22.15
	22	17.76	17.76	17.7033	0.0602771	21.42	21.42	21.4433	0.106927
		17.71	17.71			21.56	21.56
		17.64	17.64			21.35	21.35
	23	15.73	15.73	15.67	0.06	19.17	19.17	19.2	0.0360555
		15.67	15.67			19.19	19.19
		15.61	15.61			19.24	19.24
	24	17.12	17.12	16.97	0.15	20.65	20.65	20.6567	0.150111
		16.97	16.97			20.51	20.51
		16.82	16.82			20.81	20.81
	25	17.52	17.52	17.5233	0.0650641	19.8	19.8	19.8	0.02
		17.46	17.46			19.82	19.82
		17.59	17.59			19.78	19.78
													Mean ΔCt vehicle
													3.37
			GAPDH	MMP13	ΔCt	x	SD ΔCt	2-ΔCt	ΔΔCt	2-ΔΔCt
Vehicle	Xeno Gp2 8	14	18.7267	22.1667	3.44	0.565818	0.752209	0.0921418	0.07	0.952638
	Xeno Gp2 11	15	18.24	22.1567	3.91667	0.0566322	0.237975	0.0662164	0.546667	0.6846
	Xeno Gp2 5	23	15.67	19.2	3.53	0.146315	0.382512	0.0865693	0.16	0.895025
	Xeno Gp2 6	24	16.97	20.6567	3.68667	0.103184	0.321222	0.077661	0.316667	0.802923
	Xeno Gp2 7	25	17.5233	19.8	2.27667	0.062401	0.249802	0.206374	-1.09333	2.13366
Crenigacestat	Xeno Gp1 17	10	20.54	23.4567	2.91667	0.217487	0.466355	0.132433	-0.453333	1.3692
	Xeno Gp1 18	11	18.58	23.1767	4.59667	0.075711	0.275156	0.04133	1.22667	0.427304
	Xeno Gp1 19	12	22.1267	24.2267	2.1	0.322722	0.568086	0.233258	-1.27	2.41162
	Xeno Gp1 9	22	17.7033	21.4433	3.74	0.0442333	0.210317	0.0748424	0.37	0.773782
		Mean	SD	SEM
	Vehicle	1.09377	0.590087	0.263895	0.144661
	Crenigacestat	1.24548	0.869308	0.434654
